# Supplementary material for: HSP90 Inhibition Disrupts 27-Hydroxycholesterol-Induced Inflammatory Signaling in Monocytic Cells
Source: Int J Mol Sci. 2025 Oct 13;26(20):9963. doi: 10.3390/ijms26209963 (PMC12563181; doi:10.3390/ijms26209963)
Supplement: Supplementary file 1 [file ijms-26-09963-s001.zip]

Archive with 1 entries (1 files):
- ijms-3860446-supplementary.pdf
